# Supplementary material for: Application of Crude Pomace Powder of Chokeberry, Bilberry, and Elderberry as a Coloring Foodstuff
Source: Molecules. 2021 May 4;26(9):2689. doi: 10.3390/molecules26092689 (PMC8124194; doi:10.3390/molecules26092689)
Supplement: Supplementary file 1 [file molecules-26-02689-s001.zip]

Archive with 1 entries (1 files):
- Supplementary_information_new.pdf
